# Supplementary material for: Translational Aspects in Metaplastic Breast Carcinoma
Source: Cancers (Basel). 2024 Apr 7;16(7):1433. doi: 10.3390/cancers16071433 (PMC11011105; doi:10.3390/cancers16071433)
Supplement: Supplementary file 1 [file cancers-16-01433-s001.zip]

Archive with 1 entries (1 files):
- cancers-2885905-Supplementary files_corrected.pptx
